# Supplementary material for: Exercise Training for Cerebrovascular and Cognitive Health in Adults at Risk of Cognitive Decline: A Scoping Review of Healthcare Translation and Evidence Gaps
Source: Healthcare (Basel). 2026 Jun 19;14(12):1774. doi: 10.3390/healthcare14121774 (PMC13299165; doi:10.3390/healthcare14121774)
Supplement: Supplementary file 1 [file healthcare-14-01774-s001.zip]

Archive with 10 entries (10 files):
- Supplementary Table S10_PRISMA_ScR_section_based_compact.pdf
- Supplementary Table S1_Search Strategies.pdf
- Supplementary Table S2_Search Log.pdf
- Supplementary Table S3_Detailed PCC Framework.pdf
- Supplementary Table S4_Full Text Exclusion Reasons.pdf
- Supplementary Table S5_Data charting framework.pdf
- Supplementary Table S6_Exercise Intervention Characteristics.pdf
- Supplementary Table S7_Cerebrovascular brain-related and cognitive outcome information charted.pdf
- Supplementary Table S9_Detailed study-level characteristics.pdf
- Supplementary_Table_S8_full_coding_framework_with_study_level_coding_revised.pdf
